# Supplementary material for: A simulated single ventilator/dual patient ventilation strategy for acute respiratory distress syndrome during the COVID-19 pandemic
Source: R Soc Open Sci. 2020 Aug 24;7(8):200585. doi: 10.1098/rsos.200585 (PMC7481711; doi:10.1098/rsos.200585)
Supplement: Fig3B_standardSplitter_PressureVolumeFlow_PatientModelsAtoD_LungModelA: Variables for a patient with a lung model A (healthy, compliance at 0.054 L/cmH2O) [file rsos200585supp1.csv]

time	Control_AA_1A	Pressure_AA_1A	Flow_AA_1A	ModifiedVol_AA_1A
3.83400005154963	4.996628	5.06631019707347	-0.519214177335484	1.25653232912879
4	15.0000812	7.03693951676409	59.2870148906451	0
4.3	15.0000812	10.4151462148556	34.1154254294807	227.713418106283
4.6	15.0000812	12.3590619088181	19.630980820694	358.739384934347
4.9	15.0000812	13.4776459869826	11.2962216689649	434.129030506578
5.2	15.0000812	14.1213109071276	6.50016548637643	477.504336257829
5.33333333333333	4.996628	12.3223107698239	-54.5849372221188	490.297367968228
5.63333333333333	4.996628	9.21203186088117	-31.4097077831297	280.613791187916
5.93333333333333	4.996628	7.42228991693817	-18.0740290862114	159.951055691736
6.23333333333333	4.996628	6.39242207560115	-10.4003045703173	90.5137887225497
6.53333333333333	4.996628	5.79980716024442	-5.98462770195955	50.5534700058817
6.83333333333333	4.996628	5.45879987386549	-3.44372306492644	27.5553894165385
7.13333333333333	4.996628	5.2625746923013	-1.98161508760575	14.3182308400881
7.43333333333333	4.996628	5.14966120505952	-1.14027704359282	6.69815448629975
7.73333333333333	4.996628	5.08468760942074	-0.656147474995146	2.31067841683925
8	15.0000812	7.039496989234	59.2679587307284	0
8.3	15.0000812	10.4166178568585	34.1044599760198	227.652526990117
8.6	15.0000812	12.3599087332551	19.6246709885911	358.648680473232
8.9	15.0000812	13.4781332737179	11.2925908130857	434.026395729175
9.2	15.0000812	14.1215913056991	6.49807618919689	477.40006156469
9.33333333333333	4.996628	12.3225301016074	-54.5865715014085	490.201283462239
9.63333333333333	4.996628	9.21215807055692	-31.4106481933882	280.523735955221
9.93333333333334	4.996628	7.42236254153455	-18.0745702247181	159.869695000228
10.2333333333333	4.996628	6.39246386583608	-10.4006159566307	90.4426562423199
10.5333333333333	4.996628	5.79983120752072	-5.9848068824003	50.4934482538276
10.8333333333333	4.996628	5.45881371134447	-3.44382617039052	27.5069862176989
11.1333333333333	4.996628	5.26258265477581	-1.98167441738906	14.2817384112699
11.4333333333333	4.996628	5.14966578689126	-1.14031118361847	6.67374097727076
11.7333333333333	4.996628	5.08469024593556	-0.656167120125906	2.29844058570417
