# Supplementary material for: A simulated single ventilator/dual patient ventilation strategy for acute respiratory distress syndrome during the COVID-19 pandemic
Source: R Soc Open Sci. 2020 Aug 24;7(8):200585. doi: 10.1098/rsos.200585 (PMC7481711; doi:10.1098/rsos.200585)
Supplement: Fig3B_standardSplitter_PressureVolumeFlow_PatientModelsAtoD_LungModelB: Variables for a patient with a lung model B (mild ARDS, 20% reduction with respect to A) [file rsos200585supp2.csv]

time	Control_BB_1B	Pressure_BB_1B	Flow_BB_1B	ModifiedVol_BB_1B
3.73333333333333	4.996628	5.02629823259467	-0.22107806663657	0.736557923365698
4	15.0000812	7.00167299304559	59.5497917234737	0
4.3	15.0000812	10.9880326618975	29.8467516206961	214.980304297933
4.6	15.0000812	12.9860226374038	14.9593903945825	322.728842146334
4.9	15.0000812	13.987428499854	7.49774594640827	376.732160715302
5.2	15.0000812	14.4893397775097	3.75792012869991	403.798073134522
5.33333333333333	4.996628	12.6336843405966	-56.9050358869512	410.986890953196
5.63333333333333	4.996628	8.82437003215609	-28.5211720316861	205.550554332519
5.93333333333333	4.996628	6.91511706323374	-14.2949958888888	102.583789227542
6.23333333333333	4.996628	5.95818712671949	-7.16474439536788	50.975491270823
6.53333333333333	4.996628	5.4785676533953	-3.59101623043181	25.1084443817092
6.83333333333333	4.996628	5.23817927132659	-1.79984056033621	12.1431341759085
7.13333333333333	4.996628	5.11769505947194	-0.9020917296834	5.64431300178618
7.43333333333333	4.996628	5.05730759323371	-0.452134209383067	2.38659311504121
7.73333333333333	4.996628	5.02704100458661	-0.226612590014759	0.753389317364274
8	15.0000812	7.0020749566486	59.5467966246838	0
8.3	15.0000812	10.9882341287284	29.845250457265	214.971039851128
8.6	15.0000812	12.9861236139192	14.9586380014881	322.715706555637
8.9	15.0000812	13.987479109955	7.49736884198589	376.717857139998
9.2	15.0000812	14.4893651436289	3.75773112145564	403.783956416021
9.33333333333333	4.996628	12.6337030005853	-56.9051749257745	410.973960829557
9.63333333333333	4.996628	8.82437938466312	-28.5212417188436	205.538670513853
9.93333333333334	4.996628	6.91512175077076	-14.2950308165428	102.573202082434
10.2333333333333	4.996628	5.95818947614336	-7.164761901334	50.9663262856259
10.5333333333333	4.996628	5.47856883094174	-3.59102500453526	25.1007644509952
10.8333333333333	4.996628	5.23817986152049	-1.79984495797361	12.136970822844
11.1333333333333	4.996628	5.11769535528094	-0.902093933807708	5.63968202598594
11.4333333333333	4.996628	5.05730774149509	-0.452135314104423	2.3835024353744
11.7333333333333	4.996628	5.02704107889618	-0.226613143708252	0.751842902819381
