# Supplementary material for: A simulated single ventilator/dual patient ventilation strategy for acute respiratory distress syndrome during the COVID-19 pandemic
Source: R Soc Open Sci. 2020 Aug 24;7(8):200585. doi: 10.1098/rsos.200585 (PMC7481711; doi:10.1098/rsos.200585)
Supplement: Fig3B_standardSplitter_PressureVolumeFlow_PatientModelsAtoD_LungModelC: Variables for a patient with a lung model C (moderate, 30% reduction) [file rsos200585supp3.csv]

time	Control_CC_1C	Pressure_CC_1C	Flow_CC_1C	ModifiedVol_CC_1C
3.73333333333333	4.996628	5.01047308728862	-0.103162154877518	0.330000438088874
4	15.0000812	6.99248008741901	59.6182896180868	0
4.3	15.0000812	11.3597956400381	27.0766827945639	206.085899590016
4.6	15.0000812	13.3432879314063	12.2973462649457	299.683129856343
4.9	15.0000812	14.2441254418898	5.58505361632909	342.191689295526
5.2	15.0000812	14.6532564598552	2.53654920543202	361.497454767293
5.33333333333333	4.996628	12.7650123271908	-57.8835835703541	366.251033245282
5.63333333333333	4.996628	8.52477334341422	-26.2888249644212	166.160708173229
5.93333333333333	4.996628	6.59899588500354	-11.9395219746542	75.2860524479537
6.23333333333333	4.996628	5.72437093261004	-5.42253924152856	34.0135854067267
6.53333333333333	4.996628	5.32714496861903	-2.46273945375178	15.268819569732
6.83333333333333	4.996628	5.14673796555243	-1.11849547728785	6.7554108190696
7.13333333333333	4.996628	5.06480302245739	-0.50798395697423	2.88876300020343
7.43333333333333	4.996628	5.02759085892786	-0.230709650403697	1.13253572527332
7.73333333333333	4.996628	5.01069031488352	-0.104780755491649	0.3348063869719
8	15.0000812	6.99258777705175	59.6174872044199	0
8.3	15.0000812	11.3598445491572	27.0763183644457	206.083488802908
8.6	15.0000812	13.3433101443331	12.2971807526713	299.679822288434
8.9	15.0000812	14.2441355302767	5.58497844605197	342.188172559102
9.2	15.0000812	14.6532610416715	2.53651506554371	361.494041153431
9.33333333333333	4.996628	12.7650155530566	-57.8836076068411	366.247918614927
9.63333333333333	4.996628	8.52477480849662	-26.2888358810051	166.157873422959
9.93333333333334	4.996628	6.59899655039591	-11.9395269326085	75.2835429301852
10.2333333333333	4.996628	5.72437123480943	-5.42254149326879	34.0114217190397
10.5333333333333	4.996628	5.32714510586808	-2.46274047641833	15.2670110668717
10.8333333333333	4.996628	5.14673802788644	-1.11849594174945	6.7539617496543
11.1333333333333	4.996628	5.06480305076745	-0.507984167917454	2.88767529381634
11.4333333333333	4.996628	5.02759087178536	-0.230709746207183	1.13181025826773
11.7333333333333	4.996628	5.01069032072297	-0.104780799002445	0.334443557358785
