# Supplementary material for: A simulated single ventilator/dual patient ventilation strategy for acute respiratory distress syndrome during the COVID-19 pandemic
Source: R Soc Open Sci. 2020 Aug 24;7(8):200585. doi: 10.1098/rsos.200585 (PMC7481711; doi:10.1098/rsos.200585)
Supplement: Fig3B_standardSplitter_PressureVolumeFlow_PatientModelsAtoD_LungModelD: Variables for a patient with a lung model D (severe, 40% reduction) [file rsos200585supp4.csv]

time	Control_DD_1D	Pressure_DD_1D	Flow_DD_1D	ModifiedVol_DD_1D
3.70890843464575	4.996628	5.00196219587038	-0.0397460217516673	0.127519069077401
4	15.0000812	6.98779995837543	59.6531620511374	0
4.3	15.0000812	11.8045305309129	23.7628879049616	194.822994731323
4.57419560922735	15.0000812	13.6189772686718	10.2431383858404	268.212137698836
4.87419560922735	15.0000812	14.4460656597199	4.08036289927224	301.665443168611
5.17419560922735	15.0000812	14.7755370246598	1.62541603584821	314.9915568546
5.33333333333333	4.996628	12.8708625648465	-58.6722921124686	318.401796275636
5.63333333333333	4.996628	8.13333453002849	-23.3721462429545	126.782155476033
5.90874987784852	4.996628	6.34368030490451	-10.0371211542226	54.3956587482761
6.20874987784852	4.996628	5.53322717370855	-3.99829382879844	21.6150746989662
6.50874987784852	4.996628	5.21038263460204	-1.5927229825937	8.55687998688117
6.80874987784852	4.996628	5.08177729961235	-0.634462250125448	3.35511438777581
7.10874987784852	4.996628	5.03054727963561	-0.252738455609353	1.28296482363832
7.40874987784852	4.996628	5.01013976740427	-0.100678530410859	0.457502188671492
7.70874987784852	4.996628	5.00201042145318	-0.0401053589619044	0.128660432252163
8	15.0000812	6.98781863154258	59.6530229142108	0
8.3	15.0000812	11.8045379693849	23.7628324796484	194.822594268183
8.57450505273563	15.0000812	13.620282004119	10.2334165813541	268.26426316282
8.87450505273563	15.0000812	14.4465854021964	4.07649021017582	301.685871844427
9.17450505273563	15.0000812	14.775744064518	1.62387334684859	314.999391545849
9.33333333333333	4.996628	12.8708625069404	-58.6722916810003	318.401308398786
9.63333333333333	4.996628	8.13333450696157	-23.3721460710788	126.781722956702
9.90874987825359	4.996628	6.34368029332832	-10.0371210679664	54.3952806420869
10.2087498782536	4.996628	5.53322716909716	-3.99829379443822	21.6147508228579
10.5087498782536	4.996628	5.21038263276509	-1.59272296890629	8.55661017136532
10.8087498782536	4.996628	5.0817772988806	-0.634462244673057	3.3548985653364
11.1087498782536	4.996628	5.03054727934412	-0.252738453437383	1.28280296738035
11.4087498782536	4.996628	5.01013976728816	-0.100678529545659	0.457394287881356
11.7087498782536	4.996628	5.00201042140692	-0.040105358617255	0.128606482662088
