# Supplementary material for: A simulated single ventilator/dual patient ventilation strategy for acute respiratory distress syndrome during the COVID-19 pandemic
Source: R Soc Open Sci. 2020 Aug 24;7(8):200585. doi: 10.1098/rsos.200585 (PMC7481711; doi:10.1098/rsos.200585)
Supplement: Fig4B_standardSplitter_comparison_PressureVolumeFlow_dissimilarPatientMode ls_Patients_A_B: Variables for patient pair A-B. [file rsos200585supp5.csv]

time	Control_AB_1A	Pressure_AB_1A	Flow_AB_1A	ModifiedVol_AB_1A	Pressure_AB_2B	Flow_AB_2B	ModifiedVol_AB_2B
3.73333333333333	4.996628	5.08031187089018	-0.624265662358066	2.2105096328633	5.02648128820463	-0.221719469170759	0.7391407710791
4	15.0000812	7.03679479959156	59.2876234098447	0	7.0018025137763	59.5492964355322	0
4.3	15.0000812	10.415501769533	34.1204571026917	227.73257915293	10.9876149808646	29.842182861468	214.96247409385
4.6	15.0000812	12.3597566056701	19.6342020205666	358.78022131887	12.985240363315	14.9568217475129	322.692327221462
4.9	15.0000812	13.478446590441	11.2970779592646	434.179940266155	13.9865590669879	7.49740251566587	376.688624818103
5.2	15.0000812	14.1220616922265	6.49949166377831	477.555402368129	14.488555476757	3.75884368210341	403.75634183905
5.33333333333333	4.996628	12.3230121698127	-54.586002933319	490.346559751035	12.6329646195684	-56.9038336624987	410.947502347605
5.63333333333333	4.996628	9.21214288986286	-31.4157409543413	280.640126263508	8.82431514484909	-28.5155571818631	205.533489184779
5.93333333333333	4.996628	7.42195835431326	-18.078356187556	159.950496493557	6.91554773530392	-14.2914072692691	102.590577644416
6.23333333333333	4.996628	6.3918901366221	-10.4021543352487	90.4980212821034	5.95880778933209	-7.16355572567092	50.9939056539779
6.53333333333333	4.996628	5.79924794898213	-5.9847572152464	50.5331993966579	5.47918226864922	-3.59129954192871	25.128682422891
6.83333333333333	4.996628	5.45830402772558	-3.44297624608461	27.5370238292728	5.23869728591443	-1.80075256014156	12.1600724196839
7.13333333333333	4.996628	5.26217500648535	-1.98057099308767	14.3045782429826	5.11809316165858	-0.903124024303884	5.65621507448829
7.43333333333333	4.996628	5.14935830843693	-1.13925185356175	6.68981269376449	5.05759562633774	-0.453048648750584	2.39354408734698
7.73333333333333	4.996628	5.08446781451671	-0.65527791373793	2.3071491425051	5.02724070362575	-0.22733241348531	0.756220380547149
8	15.0000812	7.03933616418005	59.2686586955821	0	7.00221534299821	59.5462489520729	0
8.3	15.0000812	10.4169631439917	34.1095513289106	227.671986827107	10.9878231144751	29.8406488482629	214.953039004878
8.6	15.0000812	12.3605969358955	19.6279307061374	358.689983733394	12.9853453978879	14.9560489889418	322.678929192134
8.9	15.0000812	13.4789297973941	11.2934717275917	434.077853985787	13.9866121303948	7.49701290618834	376.674017037471
9.2	15.0000812	14.1223395430998	6.49741797996034	477.451701358208	14.4885823172977	3.75864705866305	403.741910464957
9.33333333333333	4.996628	12.3232294385689	-54.5876244908343	490.25100653964	12.6329844533821	-56.9039787974949	410.934281271173
9.63333333333333	4.996628	9.21226782085435	-31.4166733789283	280.550579439165	8.82432519774659	-28.5156305457245	205.521329354338
9.93333333333334	4.996628	7.42203018992878	-18.0788923429824	159.869602293345	6.91555283899118	-14.2914444019776	102.579738966579
10.2333333333333	4.996628	6.39193144199943	-10.4024626284088	90.4273013520236	5.95881038510889	-7.16357454765037	50.9845193979717
10.5333333333333	4.996628	5.79927169937976	-5.98493448464023	50.4735287077564	5.47918359155923	-3.59130909811361	25.1208149671392
10.8333333333333	4.996628	5.45831768402442	-3.44307817578429	27.4889054991766	5.23869796163663	-1.80075742082483	12.1537573746549
11.1333333333333	4.996628	5.26218285871973	-1.98062960220993	14.2683015672237	5.11809350766306	-0.903126501686162	5.6514694844161
11.4333333333333	4.996628	5.1493628233756	-1.13928555337565	6.66554401771932	5.05759580399223	-0.453049914265074	2.39037661015898
11.7333333333333	4.996628	5.08447041054265	-0.655297290797865	2.29498411441015	5.02724079511291	-0.227333061553225	0.75463542248923
