# Supplementary material for: A simulated single ventilator/dual patient ventilation strategy for acute respiratory distress syndrome during the COVID-19 pandemic
Source: R Soc Open Sci. 2020 Aug 24;7(8):200585. doi: 10.1098/rsos.200585 (PMC7481711; doi:10.1098/rsos.200585)
Supplement: Fig4B_standardSplitter_comparison_PressureVolumeFlow_dissimilarPatientMode ls_Patients_A_D: Variables for patient pair A-C. [file rsos200585supp6.csv]

time	Control_AC_1A	Pressure_AC_1A	Flow_AC_1A	ModifiedVol_AC_1A	Pressure_AC_2C	Flow_AC_2C	ModifiedVol_AC_2C
3.73333333333333	4.996628	5.08022968043629	-0.623863829595469	2.20892207403092	5.01071109509184	-0.104002433153972	0.333254394185796
4	15.0000812	7.03673805319542	59.2879240015087	0	6.99264113131573	59.6176816810351	0
4.3	15.0000812	10.4157609567304	34.1235086428992	227.744717694451	11.3590145704264	27.0698389172443	206.058095540666
4.6	15.0000812	12.3601888181423	19.6357646713576	358.804411632323	13.3419422371953	12.2941926174773	299.62928622834
4.9	15.0000812	13.4788991565867	11.2971388241664	434.207959868362	14.2427177593173	5.58528776338761	342.131189161725
5.2	15.0000812	14.122452368128	6.49877052552289	477.58151303523	14.6520563039563	2.53838151190166	361.442743120457
5.33333333333333	4.996628	12.3233646507562	-54.5868759923751	490.370905418227	12.7639374190797	-57.881488122929	366.200684494188
5.63333333333333	4.996628	9.21211126526139	-31.41952445277	280.648991698473	8.52486534972478	-26.2802855056688	166.146311704285
5.93333333333333	4.996628	7.42168981229294	-18.0805892041518	159.943798710054	6.59985651696934	-11.9349030911194	75.3056147963513
6.23333333333333	4.996628	6.39154994645069	-10.4027473153188	90.4845221355748	5.72545275042788	-5.42165892328026	34.0461864994251
6.53333333333333	4.996628	5.79893186908399	-5.98442535922452	50.5193557291441	5.32813343354785	-2.46378507393098	15.3002883868183
6.83333333333333	4.996628	5.45804948608764	-3.44230010917565	27.5259002879705	5.14751803785671	-1.12013961761123	6.77972874146653
7.13333333333333	4.996628	5.26198652334383	-1.97987177734932	14.296995626485	5.06536825594983	-0.509556371089267	2.90484426853944
7.43333333333333	4.996628	5.1492262592527	-1.13866371935138	6.68549131008401	5.02797818321152	-0.231968138388404	1.14147351843523
7.73333333333333	4.996628	5.08437885875822	-0.654832627283199	2.30542432720252	5.01094555363909	-0.105696876672111	0.33829941565447
8	15.0000812	7.03927507302994	59.2689877688813	0	6.99275973247873	59.6168304324667	0
8.3	15.0000812	10.4172197107909	34.1126203786718	227.684217830745	11.3590699619451	27.0694450266743	206.055526752035
8.6	15.0000812	12.3610275784666	19.6295040150722	358.714315165617	13.3419682786738	12.2940094892665	299.625739250574
8.9	15.0000812	13.4793814282835	11.2935390270484	434.10603617738	14.2427300980513	5.58520213453282	342.127398172115
9.2	15.0000812	14.1227296644878	6.49670069977525	477.477979409857	14.6520622032937	2.53834119861289	361.439048424263
9.33333333333333	4.996628	12.3235814805492	-54.5884944822134	490.275506851242	12.7639416823646	-57.8815170360919	366.197310390697
9.63333333333333	4.996628	9.2122359374705	-31.4204550528101	280.559591083351	8.52486741945791	-26.2802992818976	166.143232411711
9.93333333333334	4.996628	7.42176149584426	-18.0811242793371	159.863037419027	6.59985753392409	-11.934909720057	75.3028835027438
10.2333333333333	4.996628	6.39159116272261	-10.4030549713918	90.41391890957	5.72545325662894	-5.42166214861458	34.0438284102987
10.5333333333333	4.996628	5.79895556739399	-5.98460225413417	50.4597838134063	5.32813368897897	-2.46378666251511	15.2983155557617
10.8333333333333	4.996628	5.4580631120013	-3.44240181937798	27.4778617793915	5.1475181685633	-1.12014041038042	6.77814699256022
11.1333333333333	4.996628	5.26199435788492	-1.97993025813236	14.2607792191374	5.06536832377187	-0.509556772189136	2.90365644855029
11.4333333333333	4.996628	5.14923076390459	-1.13869734428444	6.66126299607455	5.02797821888177	-0.231968344185775	1.14068103648044
11.7333333333333	4.996628	5.08438144881154	-0.654851960732904	2.2932795478438	5.01094557263986	-0.105696983738518	0.337902978643593
