# Supplementary material for: A simulated single ventilator/dual patient ventilation strategy for acute respiratory distress syndrome during the COVID-19 pandemic
Source: R Soc Open Sci. 2020 Aug 24;7(8):200585. doi: 10.1098/rsos.200585 (PMC7481711; doi:10.1098/rsos.200585)
Supplement: Fig4B_standardSplitter_comparison_PressureVolumeFlow_dissimilarPatientMode ls_Patients_A_D: Variables for patient pair A-D. [file rsos200585supp7.csv]

time	Control_AD_1A	Pressure_AD_1A	Flow_AD_1A	ModifiedVol_AD_1A	Pressure_AD_2D	Flow_AD_2D	ModifiedVol_AD_2D
3.70865511347438	4.996628	5.08405201827807	-0.652509796834388	2.46977377185318	5.0022365716704	-0.0406922215312314	0.131364520983361
4	15.0000812	7.03669331851769	59.2881951929424	0	6.98796836136465	59.652561414459	0
4.3	15.0000812	10.4160933176409	34.1269915358075	227.759319218435	11.8032275748263	23.7539733217683	194.784264984484
4.57395027284909	15.0000812	12.231160493415	20.6025871615711	350.099565463468	13.6159211884739	10.2473184934339	268.102429510178
4.87395027284909	15.0000812	13.4048733259123	11.852409094433	429.21405058812	14.4436354749492	4.0845245971689	301.576000474933
5.17395027284909	15.0000812	14.079987548453	6.81738692726288	474.717886573577	14.7737439965404	1.62946208520826	314.92285133726
5.33333333333333	4.996628	12.3237103117384	-54.5880395044242	490.394657148598	12.8694794566594	-58.6693122807263	318.347493904976
5.63333333333333	4.996628	9.21199466198891	-31.4239036378754	280.653584196868	8.13378154498455	-23.3610039990212	126.778305561932
5.90850193552538	4.996628	7.53490602288564	-18.9291082924416	167.58780944526	6.34613983763884	-10.0394905586687	54.4715806543243
6.20850193552538	4.996628	6.45649293719507	-10.8900733402742	94.8716525581876	5.53527712182072	-4.00120271910686	21.6782844230635
6.50850193552538	4.996628	5.83617875470983	-6.26401804558403	53.0369930793675	5.21193962546144	-1.59594512901686	8.60443373728749
6.80850193552538	4.996628	5.47941338758997	-3.60264076945983	28.9712164973117	5.08287298563567	-0.637303571011151	3.38728989181925
7.10850193552538	4.996628	5.2742427390637	-2.07181710445819	15.1273967469607	5.03127691441699	-0.254913721534523	1.30254204066404
7.40850193552538	4.996628	5.15625926200852	-1.19139543016075	7.1632643515699	5.0106068549599	-0.102203765109036	0.467853744379589
7.70850193552538	4.996628	5.08841568099897	-0.685081915637659	2.5809438607688	5.00230106486419	-0.041115063089776	0.13272311902369
8	15.0000812	7.03922754142942	59.2692786259157	0	6.98799666539736	59.6523841598242	0
8.3	15.0000812	10.4175504295583	34.1161149608819	227.698882764633	11.8032406121267	23.7538955662268	194.783742045847
8.5742623332785	15.0000812	12.2336278032873	20.5841874120955	350.119420583108	13.6172409662795	10.2375000121138	268.154843974974
8.8742623332785	15.0000812	13.4062923770717	11.8418235248306	429.175433734251	14.4441622458164	4.08061151775569	301.596422922958
9.1742623332785	15.0000812	14.0808036288603	6.81129804461201	474.6508147074	14.7739545543161	1.62790131312325	314.930567182507
9.33333333333333	4.996628	12.3239268335812	-54.5896557421648	490.299357803334	12.8694802463107	-58.6693152687467	318.346810038609
9.63333333333333	4.996628	9.21211915584949	-31.4248329281433	280.564278192791	8.13378201094638	-23.3610058061372	126.777689093627
9.90850193892693	4.996628	7.53498094212223	-18.9296675307263	167.507359668354	6.3461401087089	-10.0394915764444	54.4710361799999
10.2085019389269	4.996628	6.45653601361049	-10.8903948862113	94.8012547701258	5.53527728219036	-4.00120333797988	21.6778150921837
10.5085019389269	4.996628	5.83620352241647	-6.26420292527569	52.9775599668944	5.21193971946443	-1.59594549825031	8.60404114746554
10.8085019389269	4.996628	5.47942762831336	-3.60274706998862	28.9232728290277	5.08287304039881	-0.637303788640321	3.38697502783898
11.1085019389269	4.996628	5.27425092707284	-2.07187822422179	15.0912442497444	5.03127694618831	-0.254913848785681	1.3023054950847
11.4085019389269	4.996628	5.15626396987996	-1.19143057227799	7.13907650973033	5.01060687334052	-0.102203839118455	0.467695868383133
11.7085019389269	4.996628	5.08841838789065	-0.685102121351245	2.56882042281898	5.00230107547749	-0.0411151059786846	0.132644118697851
