# Supplementary material for: A simulated single ventilator/dual patient ventilation strategy for acute respiratory distress syndrome during the COVID-19 pandemic
Source: R Soc Open Sci. 2020 Aug 24;7(8):200585. doi: 10.1098/rsos.200585 (PMC7481711; doi:10.1098/rsos.200585)
Supplement: Fig5B_modifiedSplitter_normaliseTidalVolume_dissimilarPatientModels_Patien ts_A_B: Variables for patient pair A-B where tidal volume was normalised using the proposed Modified Splitter. [file rsos200585supp8.csv]

time	Pressure_AB_1A	Flow_AB_1A	ModifiedVol_AB_1A	Pressure_AB_2B	Flow_AB_2B	ModifiedVol_AB_2B
3.73333333333333	5.08072725147606	-0.581067972655261	2.09090024568876	5.03848265074896	-0.266260078475287	0.886624083938056
4	6.48669262352038	42.7313052329282	0	7.40764211978379	71.4223118283004	0
4.3	9.45218317150179	30.6715092662608	181.795477955117	12.1887990029182	35.7976460793931	257.842565686545
4.6	11.5807282403099	22.0151275294678	312.272244562996	14.5851745478341	17.9422439458358	387.075274452613
4.9	13.1085301047598	15.8017511566155	405.913917697288	15.7862742345587	8.99293611625379	451.847564545977
5.2	14.2051338896733	11.3419519346384	473.116875506076	16.3882881194121	4.50743827295602	484.311654472143
5.33333333333333	12.4190609996817	-55.2594516022428	496.513084381558	14.1626009209044	-68.2524261429165	492.934699632363
5.63333333333333	9.27031241674042	-31.7982190490957	284.214574417166	9.59371197825161	-34.2082191806789	246.533940242553
5.93333333333333	7.45842063096823	-18.2977165206765	162.037762671605	7.30377181211527	-17.1452692452828	123.036578288042
6.23333333333333	6.41580399179725	-10.5290488316097	91.7213254827579	6.1560429298477	-8.59329738670468	61.1385074962682
6.53333333333333	5.81585350030535	-6.05870449110619	51.2481119292169	5.58079326748721	-4.30702420300294	30.1141781002418
6.83333333333333	5.47062650169117	-3.48633403354357	27.9486216675634	5.2924727165141	-2.15872344606711	14.5639385754515
7.13333333333333	5.27197454258344	-2.00612040780404	14.5323859686522	5.14796291268537	-1.08198006608285	6.76945744212138
7.43333333333333	5.1576656879961	-1.15436707125867	6.80423718027066	5.07553234700635	-0.542306042876778	2.86228054977459
7.73333333333333	5.09188991607661	-0.66424750971416	2.3501525042934	5.03922874494452	-0.271814734363845	0.903517779381018
8	6.49420106516857	42.7007682805049	0	7.40804602988609	71.4193036875365	0
8.3	9.45757243380949	30.6495910331027	181.698360773513	12.1890015192865	35.796138145499	257.8332607993
8.6	11.5845964389128	21.9993954830222	312.114686899079	14.5852761034795	17.9414879913909	387.062080817978
8.9	13.1113065438857	15.790459315029	405.722244672312	15.7863251730449	8.99255710622084	451.833197049499
9.2	14.2071267071056	11.3338470983004	472.909982266262	16.3883136774883	4.50724822397248	484.297474033978
9.33333333333333	12.4206253060258	-55.2711082009725	496.322276624056	14.1626197430044	-68.2525657041244	492.921711091022
9.63333333333333	9.27121253932428	-31.8049264109601	284.011824053817	9.59372144075621	-34.2082892923777	246.52200295315
9.93333333333334	7.45893857340362	-18.3015760256763	161.842080333351	7.30377657134727	-17.1453044795176	123.025943186832
10.2333333333333	6.41610202271325	-10.5312696418982	91.543650139769	6.15604532474766	-8.59331510038752	61.129300619117
10.5333333333333	5.81602499122492	-6.05998237471115	51.0947380102588	5.58079447332285	-4.30703311236218	30.1064627699235
10.8333333333333	5.47072517982567	-3.48706934464415	27.8231710704086	5.29247332405219	-2.15872792943897	14.557746617814
11.1333333333333	5.27203132328096	-2.00654351550962	14.4369427812219	5.14796321901026	-1.08198232351323	6.76480485923414
11.4333333333333	5.1576983603563	-1.1546105330073	6.74000061430102	5.07553250158798	-0.54230718026791	2.85917539121785
11.7333333333333	5.09190871618213	-0.664387600809295	2.31781260204717	5.03922882302615	-0.271815307859393	0.901964096500289
