# Supplementary material for: A simulated single ventilator/dual patient ventilation strategy for acute respiratory distress syndrome during the COVID-19 pandemic
Source: R Soc Open Sci. 2020 Aug 24;7(8):200585. doi: 10.1098/rsos.200585 (PMC7481711; doi:10.1098/rsos.200585)
Supplement: Fig5B_modifiedSplitter_normaliseTidalVolume_dissimilarPatientModels_Patien ts_A_C: Variables for patient pair A-C where tidal volume was normalised using the proposed Modified Splitter. [file rsos200585supp9.csv]

time	Pressure_AC_1A	Flow_AC_1A	ModifiedVol_AC_1A	Pressure_AC_2C	Flow_AC_2C	ModifiedVol_AC_2C
3.73333333333333	5.07606885678792	-0.546353513138323	1.98712116874388	5.02127319038805	-0.138033396470316	0.441372828192857
4	6.31213384905012	37.6013055204107	0	7.66272554943805	79.4550923998413	0
4.3	9.08521231552944	28.9237697592985	165.299908994341	13.4832178855757	36.0862623886064	274.658104904687
4.6	11.2182951409031	22.2484588981232	292.439345653741	16.1267345920938	16.3894804415777	399.400155897543
4.9	12.8590699194214	17.1135803321841	390.224641056336	17.3273641246578	7.44378380036816	456.054902652058
5.2	14.1211522328041	13.1637432991723	465.430720216449	17.8726745693607	3.38089169442992	481.78635856866
5.33333333333333	12.3650980351276	-54.85733085873	492.989424411513	15.3560908541401	-77.1453583629426	488.122493623849
5.63333333333333	9.23925944700401	-31.5668558792376	282.222337477198	9.70488182530398	-35.036547028414	221.449959207515
5.93333333333333	7.44055103310571	-18.1645799984396	160.921997720734	7.13830687395353	-15.9123486412545	100.336863132948
6.23333333333333	6.40552118021838	-10.4524313673294	91.1055847982138	5.9726564927004	-7.22685199107132	45.3313389072753
6.53333333333333	5.80993676859275	-6.01461254249174	50.9161301436356	5.44325529177202	-3.28221046679186	20.3494613587585
6.83333333333333	5.46722228757174	-3.46096093914818	27.7762953497227	5.20281658177385	-1.49068788319163	9.00328749611298
7.13333333333333	5.2700160932315	-1.9915202321993	14.4486485701305	5.09361536604526	-0.67703458572984	3.85001671102545
7.43333333333333	5.15653909708733	-1.14596656054202	6.76854661323085	5.04401839664233	-0.307496269071578	1.509390358513
7.73333333333333	5.09124191128702	-0.659414562133518	2.33953494633562	5.02149216156486	-0.139660954809771	0.446206476227285
8	6.32262862048965	37.5684597870773	0	7.6628342874744	79.4542847705564	0
8.3	9.09328481599345	28.8985050560446	165.200061243277	13.4832674244001	36.0858952636908	274.655678408161
8.6	11.2245044481701	22.2290254726125	292.27298980857	16.126757209135	16.3893134545584	399.396825849202
8.9	12.863846072213	17.0986322846291	390.017421752811	17.327374487444	7.44370776732045	456.051361054457
9.2	14.1248260138105	13.1522453719988	465.202363125919	17.8726793456939	3.38085701423817	481.782919961327
9.33333333333333	12.3679901217933	-54.878881068621	492.781550395764	15.3560942478789	-77.14538287111	488.119356199985
9.63333333333333	9.24092360871133	-31.5792562802361	281.976286381363	9.70488340301618	-35.0365583357717	221.447102767164
9.93333333333334	7.44150862342033	-18.171715425194	160.672915250812	7.13830761144049	-15.9123538783057	100.33433354572
10.2333333333333	6.40607219590666	-10.4565372276792	90.8736944625348	5.97265683969487	-7.22685442805544	45.3291572935158
10.5333333333333	5.81025383350407	-6.01697513266957	50.7130689338436	5.44325545630132	-3.28221160725072	20.3476374763383
10.8333333333333	5.46740473275432	-3.46232041849236	27.6087594122889	5.20281666048901	-1.49068842052228	9.00182587210979
11.1333333333333	5.27012107566071	-1.992302502481	14.3204909951655	5.09361540409196	-0.677034840915842	3.84891945637986
11.4333333333333	5.15659950597441	-1.14641669374587	6.68198454210461	5.04401841524363	-0.307496391384037	1.5086584635353
11.7333333333333	5.09127667170992	-0.659673577343141	2.29584416437981	5.02149217077354	-0.139661014051861	0.445840408863716
