# Supplementary material for: A simulated single ventilator/dual patient ventilation strategy for acute respiratory distress syndrome during the COVID-19 pandemic
Source: R Soc Open Sci. 2020 Aug 24;7(8):200585. doi: 10.1098/rsos.200585 (PMC7481711; doi:10.1098/rsos.200585)
Supplement: Fig5B_modifiedSplitter_normaliseTidalVolume_dissimilarPatientModels_Patien ts_A_D: Variables for patient pair A-D where tidal volume was normalised using the proposed Modified Splitter. [file rsos200585supp10.csv]

time	Pressure_AD_1A	Flow_AD_1A	ModifiedVol_AD_1A	Pressure_AD_2D	Flow_AD_2D	ModifiedVol_AD_2D
3.70205862385342	5.07567038695561	-0.543381028547618	2.16493951009171	5.01112278326308	-0.0624043852800755	0.203049963413016
4	6.18205406488552	33.8015967500783	0	8.05476328905925	91.4344016842849	0
4.3	8.80329169272877	27.5392898060824	152.734158603618	15.4377347088219	36.4233349237984	298.619389095451
4.56754365159464	10.7283378494843	22.9394542797206	264.885757973933	18.1755646096448	16.0238368299485	409.356178134773
4.86754365159464	12.5071619287705	18.6886547197556	368.517233150366	19.4694517559377	6.3833689522596	461.689621029344
5.16754365159464	13.9563492694446	15.2254220657954	452.934868764891	19.9849077095162	2.54303415174564	482.53783318964
5.33333333333333	12.3584753740038	-54.8079608811358	492.642166531742	17.0723197704226	-89.9332985401131	488.044710585323
5.63333333333333	9.2354469243707	-31.5384723933691	282.050251483644	9.81065412244441	-35.8246503342784	194.330084999619
5.90198428813104	7.58313214500746	-19.2269778192234	170.605120038998	7.11071096701591	-15.7067251393191	85.1247861941215
6.20198428813103	6.48756651138372	-11.0637619499793	96.695356375992	5.84246470506022	-6.25677375734029	33.8277359235453
6.50198428813103	5.85714837786283	-6.36638693081617	54.1460991144699	5.3372565356628	-2.49240286631049	13.393472674956
6.80198428813103	5.49438965438532	-3.66338140738174	29.6443766353536	5.13600416935461	-0.992865321120789	5.25337033117692
7.10198428813103	5.28564937894781	-2.10799939345963	15.5294535969405	5.05583318836677	-0.395520197623515	2.01066427213783
7.40198428813103	5.16553524927689	-1.21299301144724	7.39311064955095	5.02389564939116	-0.157563631082774	0.718860415344037
7.70198428813103	5.09641877578371	-0.69798445541	2.69873572230776	5.01117242107408	-0.0627706000653171	0.204218851346537
8	6.19590271687318	33.7685001614458	0	8.05478266122162	91.4342613384419	0
8.3	8.81457393207776	27.5123266282888	152.642033395085	15.4377427004398	36.4232786352091	298.618985239583
8.56776707699854	10.7391989893457	22.9134979020728	264.826581991687	18.177039254818	16.0128521251103	409.415152048006
8.86776707699854	12.5160103115699	18.6675083305597	368.398211424352	19.470039397112	6.37899288955657	461.712774424718
9.16776707699854	13.9635578879698	15.2081944117587	452.777747096455	19.9851419722259	2.5412907008128	482.546749592651
9.33333333333333	12.3632919606262	-54.8438509372312	492.446968666803	17.0723199841833	-89.9332992847105	488.044217357937
9.63333333333333	9.23821849535231	-31.5591243292304	281.774695271816	9.81065425197218	-35.8246508113573	194.329644408618
9.90198428886471	7.58482176454862	-19.2395677599561	170.314127808039	7.11071104375658	-15.7067254135962	85.1243993282406
10.2019842888647	6.48853875601614	-11.071006481663	96.4135050513799	5.84246475119667	-6.25677392990535	33.8274036106843
10.5019842888647	5.85770782903054	-6.37055559534227	53.8939212176388	5.33725656299873	-2.49240297147982	13.3931953346151
10.8019842888647	5.49471157501992	-3.66578014959037	29.4336870354307	5.1360041853982	-0.992865383976473	5.25314823370928
11.1019842888647	5.28583461923502	-2.10937968303378	15.3670508321835	5.05583319772365	-0.395520234723785	2.0104975846479
11.4019842888647	5.16564184065475	-1.21378726074242	7.28290674995724	5.02389565482512	-0.15756365280221	0.718749238583233
11.7019842888647	5.09648011083131	-0.698441484105086	2.64298175687503	5.01117242422074	-0.0627706127109958	0.204163245120235
