# Supplementary material for: A simulated single ventilator/dual patient ventilation strategy for acute respiratory distress syndrome during the COVID-19 pandemic
Source: R Soc Open Sci. 2020 Aug 24;7(8):200585. doi: 10.1098/rsos.200585 (PMC7481711; doi:10.1098/rsos.200585)
Supplement: Fig6B_modifiedSplitter_adjustTidalVolume_Patients_C_C_baseline: Variables for pair C-C, where no alteration was made. [file rsos200585supp11.csv]

time	Pressure_CC_1C	Flow_CC_1C	ModifiedVol_CC_1C	Pressure_CC_2C	Flow_CC_2C	ModifiedVol_CC_2C
3.73333333333333	5.02150555382341	-0.139778909200618	0.446935069271283	5.02150555382341	-0.139778909200622	0.44693506927131
4	7.69615142050592	80.4535662174441	0	7.69615142050593	80.4535662174442	0
4.3	13.5897473833548	36.5393859185839	278.108558623907	13.5897473833548	36.5393859185839	278.108558623907
4.6	16.2664264599879	16.5949974137718	404.416131310873	16.2664264599879	16.5949974137719	404.416131310874
4.9	17.4820868012207	7.53690660748158	461.780661092093	17.4820868012207	7.53690660748159	461.780661092093
5.2	18.0342000814968	3.42301717761994	487.83352342026	18.0342000814968	3.42301717761993	487.83352342026
5.33333333333333	15.4860477666157	-78.1128744816924	494.248521509674	15.4860477666157	-78.1128744816924	494.248521509674
5.63333333333333	9.76391905879393	-35.4763138428844	224.230270593195	9.76391905879394	-35.4763138428844	224.230270593195
5.93333333333333	7.1651152734379	-16.1121819191765	101.596615012125	7.16511527343791	-16.1121819191766	101.596615012125
6.23333333333333	5.98482355690435	-7.3176262716119	45.9002383567795	5.98482355690436	-7.31762627161189	45.9002383567795
6.53333333333333	5.4487736465696	-3.32342661717672	20.6045995805674	5.44877364656961	-3.32342661717672	20.6045995805674
6.83333333333333	5.2053173023924	-1.50939171662912	9.11599623042912	5.2053173023924	-1.50939171662912	9.11599623042912
7.13333333333333	5.09474739019315	-0.685516371101338	3.89811115062964	5.09474739019315	-0.685516371101338	3.89811115062967
7.43333333333333	5.04453015093792	-0.311339124145619	1.52819547409155	5.04453015093792	-0.311339124145615	1.52819547409155
7.73333333333333	5.021723122622	-0.141400051567007	0.451748565426252	5.021723122622	-0.141400051567025	0.451748565426333
8	7.69625927930377	80.4527625432994	0	7.69625927930377	80.4527625432994	0
8.3	13.5897963693032	36.5390209159978	278.106144049796	13.5897963693032	36.5390209159978	278.106144049796
8.6	16.2664487078081	16.5948316415012	404.412818547245	16.266448707808	16.5948316415012	404.412818547245
8.9	17.482096905455	7.53683131912261	461.777138831377	17.482096905455	7.53683131912263	461.777138831377
9.2	18.0342046705105	3.42298298410269	487.830104444096	18.0342046705105	3.4229829841027	487.830104444096
9.33333333333333	15.486050997549	-78.11289855593	494.245401986677	15.486050997549	-78.11289855593	494.245401986677
9.63333333333333	9.76392052617823	-35.476324776616	224.227431389952	9.76392052617823	-35.476324776616	224.227431389952
9.93333333333334	7.16511593987588	-16.11218688492	101.594101552275	7.16511593987588	-16.11218688492	101.594101552275
10.2333333333333	5.9848238595787	-7.31762852689023	45.8980712702569	5.9848238595787	-7.31762852689022	45.8980712702568
10.5333333333333	5.4487737840344	-3.3234276414504	20.6027882368123	5.44877378403439	-3.32342764145039	20.6027882368122
10.8333333333333	5.20531736482442	-1.50939218182075	9.11454488473524	5.20531736482442	-1.50939218182076	9.11454488473524
11.1333333333333	5.09474741854773	-0.685516582376172	3.89702173561227	5.09474741854773	-0.685516582376177	3.89702173561222
11.4333333333333	5.04453016381565	-0.311339220099742	1.52746886748133	5.04453016381564	-0.311339220099745	1.52746886748127
11.7333333333333	5.02172312847065	-0.141400095146235	0.451385165859764	5.02172312847065	-0.141400095146241	0.451385165859737
