# Supplementary material for: A simulated single ventilator/dual patient ventilation strategy for acute respiratory distress syndrome during the COVID-19 pandemic
Source: R Soc Open Sci. 2020 Aug 24;7(8):200585. doi: 10.1098/rsos.200585 (PMC7481711; doi:10.1098/rsos.200585)
Supplement: Fig6B_modifiedSplitter_adjustTidalVolume_Patients_C_C_decrease: Variables for pair C-C, where the Tidal Volume of one patient was decreased by 30% whilst maintaining the other patient constant. [file rsos200585supp12.csv]

time	Pressure_CC_DECREASE_1C	Flow_CC_DECREASE_1C	ModifiedVol_CC_DECREASE_1C	Pressure_CC_DECREASE_2C	Flow_CC_DECREASE_2C	ModifiedVol_CC_DECREASE_2C
3.73333333333333	5.02150376818426	-0.139767404635099	0.446898245363942	5.01545345640148	-0.0946818991315237	0.307128639221246
4	7.69598300850845	80.4485490576974	0	6.05321781182708	31.2781034352926	0
4.3	13.589265503172	36.5375870371435	278.092653731646	9.34059179560121	23.013884580956	134.670706479805
4.6	16.2658533694167	16.5945399049585	404.395087784895	11.759343220602	16.932851873967	233.75699343663
4.9	17.481510401053	7.5369662676359	461.75884010761	13.5389614771468	12.4584645949109	306.659973097673
5.2	18.0336504378344	3.42324238768794	487.812504551485	14.8483196037993	9.16632764111784	360.297763521407
5.33333333333333	15.4856000542599	-78.110010029745	494.228029540616	13.0482496058161	-59.9479533234408	379.335715037066
5.63333333333333	9.76369756070314	-35.4748779167819	224.220128833006	8.65676892485905	-27.2265349825399	172.10584636385
5.93333333333333	7.16500640255517	-16.111468464378	101.591640294043	6.6622921205612	-12.3654631380003	77.9866962828287
6.23333333333333	5.98477032831757	-7.31727440234204	45.8978219809617	5.7564614882183	-5.61601682649915	35.2391113422868
6.53333333333333	5.4487477283581	-3.32325416539983	20.6034411111567	5.34506079778552	-2.55062383331323	15.8230479972111
6.83333333333333	5.20530471388835	-1.50930765224617	9.11545254100521	5.15821513148277	-1.15841567766961	7.00357228908922
7.13333333333333	5.09474127625531	-0.685475583869696	3.89786631784113	5.0733555193781	-0.526117126523362	2.99686499390323
7.43333333333333	5.0445271685752	-0.311319415516758	1.52809520217607	5.03481486757853	-0.238946378321898	1.17609153842601
7.73333333333333	5.02172164927911	-0.141390562652907	0.451717878861065	5.01731087711682	-0.108522168970207	0.34822364729543
8	7.69609103759769	80.4477444128037	0	6.05427842129462	31.2754366348726	0
8.3	13.5893145834799	36.5372215510357	278.090236220415	9.34137213148766	23.0119224929107	134.662327171452
8.6	16.265875672622	16.5943738816515	404.39177086499	11.7599173467021	16.9314082789543	233.743269058691
8.9	17.4815205396644	7.53689084210566	461.755313300044	13.5393838857678	12.4574024798235	306.643136089217
9.2	18.0336550492485	3.42320811481968	487.809081049905	14.848630387415	9.165546198009	360.279456391058
9.33333333333333	15.4856033030899	-78.1100341932285	494.224905881431	13.0484850203107	-59.9497074810752	379.31888752047
9.63333333333333	9.76369903791222	-35.4748889036892	224.217285690012	8.65687584073608	-27.2273316509954	172.08605811485
9.93333333333334	7.1650070742258	-16.111473460014	101.589123238526	6.66234067748961	-12.3658249530479	77.9672570936118
10.2333333333333	5.98477063371837	-7.31727667380431	45.8956517337659	5.75648354083913	-5.61618114846752	35.2215243884952
10.5333333333333	5.44874786722009	-3.32325519820801	20.6016270938461	5.34507081320662	-2.55069846179945	15.8079959612868
10.8333333333333	5.2053047770271	-1.50930812185173	9.11399903746643	5.15821968008771	-1.15844957095248	6.99136521817734
11.1333333333333	5.09474130496365	-0.685475797393464	3.89677527590994	5.07335758517311	-0.526132519501061	2.98764369905503
11.4333333333333	5.04452718162848	-0.311319512603191	1.5273675075107	5.03481580578025	-0.23895336919863	1.16991997040661
11.7333333333333	5.02172165521424	-0.141390606796757	0.451353934159351	5.01731130321063	-0.108525343947689	0.345130849992446
