# Supplementary material for: A simulated single ventilator/dual patient ventilation strategy for acute respiratory distress syndrome during the COVID-19 pandemic
Source: R Soc Open Sci. 2020 Aug 24;7(8):200585. doi: 10.1098/rsos.200585 (PMC7481711; doi:10.1098/rsos.200585)
Supplement: Fig6B_modifiedSplitter_adjustTidalVolume_Patients_C_C_increase: Variables for pair C-C, where the Tidal Volume of one patient was increased by 30% whilst maintaining the other patient constant. [file rsos200585supp13.csv]

time	Pressure_CC_INCREASE_1C	Flow_CC_INCREASE_1C	ModifiedVol_CC_INCREASE_1C	Pressure_CC_INCREASE_2C	Flow_CC_INCREASE_2C	ModifiedVol_CC_INCREASE_2C
3.73333333333333	5.01995076167448	-0.128191828343877	0.414143730878829	5.02736414066345	-0.18343430662282	0.586346287384249
4	6.37797872409347	40.9373965094056	0	8.5278057088268	105.294332774886	0
4.3	10.6805584064903	30.1210244768011	176.261068358738	16.2411735110024	47.8218798535581	363.97913936618
4.6	13.8462678134175	22.162049359712	305.948480826113	19.7444005630461	21.7196086996442	529.289058000682
4.9	16.1754671678606	16.3058833472729	401.36659778219	21.3355019241322	9.86468796110702	604.369218292547
5.2	17.8891808212516	11.9970697939553	471.569988085344	22.0581652579837	4.4804788477119	638.469454204272
5.33333333333333	15.5331432628807	-78.4631765270714	496.488360801169	18.7231650086307	-102.23380619587	646.866486544515
5.63333333333333	9.7853319576322	-35.6355855661828	225.255577048646	11.2340881230771	-46.4310757707732	293.468430747518
5.93333333333333	7.17485108463906	-16.1845978536669	102.068250935606	7.83280718389021	-21.0873964071503	132.967004051747
6.23333333333333	5.98925016193807	-7.35055151964379	46.1187847307954	6.28806245696117	-9.57716959812986	60.0726007707757
6.53333333333333	5.45078632479833	-3.33839667327857	20.7068281367198	5.58649257364444	-4.34962077585577	26.9663061956371
6.83333333333333	5.20623244642115	-1.51619811334301	9.16419957729426	5.2678636813428	-1.97544803837382	11.9304152472504
7.13333333333333	5.09516352165166	-0.688611014048808	3.9207185297082	5.12315340595246	-0.897180502355075	5.10149382587806
7.43333333333333	5.04471939813561	-0.312746153955366	1.5382395144538	5.05743097992091	-0.407468502464704	1.99990967313408
7.73333333333333	5.02180921329213	-0.142039779789253	0.455261547442919	5.02758211623596	-0.185058168432018	0.591168010665908
8	6.37903992221825	40.9347282288576	0	8.52791378476165	105.293527781103	0
8.3	10.6813391754767	30.119061299759	176.252684399698	16.2412226125955	47.8215142089726	363.976720806729
8.6	13.8468422581672	22.1606049634768	305.934748830869	19.7444228759254	21.7194426043443	529.285739642562
8.9	16.1758898109252	16.3048206426919	401.349751428857	21.3355120671423	9.86461250286712	604.365689955744
9.2	17.8894917773569	11.9962879171312	471.551670794174	22.0581698713994	4.4804445599785	638.466029218235
9.33333333333333	15.5333788080339	-78.4649316582897	496.471523944963	18.7231682588711	-102.233830369838	646.863361530885
9.63333333333333	9.78543893284913	-35.6363826768012	225.235777816794	11.2340896009276	-46.4310867624493	293.465586371693
9.93333333333334	7.17489966851728	-16.1849598695273	102.048800957281	7.83280785585262	-21.0874014049553	132.964485904782
10.2333333333333	5.98927222679843	-7.3507159328133	46.1011880159234	6.28806276249468	-9.57717187057866	60.0704295825085
10.5333333333333	5.45079634577815	-3.3384713431847	20.6917677466421	5.5864927125668	-4.34962180911269	26.9644913917211
10.8333333333333	5.20623699755063	-1.51623202543715	9.15198573123684	5.26786374450902	-1.9754485081835	11.9289611134324
11.1333333333333	5.09516558859321	-0.688626415569849	3.91149211687448	5.12315343467329	-0.89718071597166	5.10040231084015
11.4333333333333	5.04472033685805	-0.312753148712152	1.53206452110246	5.05743099297987	-0.407468599593376	1.99918166291933
11.7333333333333	5.02180963962243	-0.14204295652889	0.452167033581507	5.02758212217367	-0.185058212595116	0.590803908147184
